# Supplementary material for: Determination of the melon chloroplast and mitochondrial genome sequences reveals that the largest reported mitochondrial genome in plants contains a significant amount of DNA having a nuclear origin
Source: BMC Genomics. 2011 Aug 20;12:424. doi: 10.1186/1471-2164-12-424 (PMC3175227; doi:10.1186/1471-2164-12-424)
Supplement: Additional file 1 — Table S1. Protein homologies between C. melo and other plant chloroplast genomes. [file 1471-2164-12-424-S1.XLS]

## Sheet: Hoja1
Table S1. Protein homologies between C. melo and other plant chloroplast genomes.
melon gene	Best hit	Identity (%)	Conservation (%)	Gaps (%)
psbA	C. sativus	100	100	0
matK	C. sativus	96	97	0.2
rps16	C. sativus	98	98	0
psbK	C. sativus	100	100	0
pbsI	C. sativus	100	100	0
atpA	C. sativus	98	98	0
atpF	C. sativus	99	99	0
atpH	C. sativus	100	100	0
atpI	C. sativus	100	100	0
rps2	C. sativus	97	99	0
rpoC2	C. sativus	98	99	0.1
rpoC1	C. sativus1	99	99	0
rpoB	C. sativus	99	99	0
petN	C. sativus	100	100	0
psbM	C. sativus	100	100	0
psbD	C. sativus	100	100	0
psbC	C. sativus	99	100	0
psbZ	C. sativus	98	100	0
rps14	C. sativus	98	99	0
psaB	C. sativus	100	100	0
psaA	C. sativus	99	99	0
ycf3	C. sativus	100	100	0
rps4	C. sativus	100	100	0
ndhJ	C. sativus	98	99	0
ndhK	C. sativus	99	99	0
ndhC	C. sativus	99	100	0
atpE	C. sativus	100	100	0
atpB	C. sativus	98	99	0
rbcL	Coccinia adoensis2	99	99	0
accD	C. sativus	82	88	63
psaI	C. sativus	100	100	0
ycf4	C. sativus	98	100	0
cemA	C. sativus	96	97	0
petA	C. sativus	100	100	0
psbJ	C. sativus	97	100	0
psbL	C. sativus	100	100	0
psbF	C. sativus	100	100	0
psbE	C. sativus	100	100	0
petL	C. sativus	96	96	0
petG	Oryza sativa4	100	100	0
psaJ	C. sativus	100	100	0
rpl33	C. sativus	98	100	0
rps18	Aucuba japonica5	97	98	0
rp120	C. sativus	99	99	0
rps12	C. sativus	100	100	0
clpP	Eucalyptus grandis6	91	96	0.5
psbB	C. sativus	99	99	0
psbT	C. sativus	97	97	0
psbN	C. sativus	100	100	0
psbH	C. sativus	97	98	0
petB	C. sativus	100	100	0
petD	C. sativus	100	100	0
rpoA	C. sativus	98	98	0
rps11	C. sativus	99	99	0
rpl36	C. sativus	100	100	0
infA	C. sativus	96	98	0
rps8	C. sativus	99	100	0
rpl14	C. sativus	100	100	0
rpl16	C. sativus	100	100	0
rps3	C. sativus	96	99	0
rpl22	C. sativus	91	94	3
rps19	C. sativus	96	97	0
rpl2*	C. sativus	100	100	0
rpl23*	C. sativus	100	100	0
ycf2*	Corynocarpus laevigata7	94	95	1
ndhB*	C. sativus	100	100	0
rps7*	Eucalyptus globulus8	99	99	0
ORF70*	C. sativus9	100	100	0
ycf1-like	Buxus microphylla10, 11	87	93	3
ndhF	C. sativus	96	98	0
rpl32	C. sativus	96	98	0
ccsA	C. sativus	97	98	0
ndhD	C. sativus	98	99	0
psaC	C. sativus	100	100	0
ndhE	C. sativus	100	100	0
ndhG	C. sativus	99	100	0
ndhI	Manihot esculenta12	96	98	0
ndhA	C. sativus	98	100	0
ndhH	C. sativus	100	100	0
rps15	C. sativus	100	100	0
ycf1	Liquidambar styraciflua13	61	73	8
ORF70**	C. sativus9	100	100	0
rps7**	Eucalyptus globulus8	99	99	0
ndhB**	C. sativus	100	100	0
ycf2**	Corynocarpus laevigata7	94	95	1
rpl23**	C. sativus	100	100	0
rpl2**	C. sativus	100	100	0
*Genes from the inverted repeat b (IRb)
**Genes from the inverted repeat a (IRa)
1The predicted cucumber protein has 7 N-t additional amino acids
2C. Sativus is 2nd best hit with 99% Id and 99% conservation but with 7 N-t additional amino acids
3There is a 25 amino acid gap due to a deletion in the sequence as compared to all three cucumber
chloroplast published sequences. However, those amino acids are also absent from all other homologous
proteins found in Genbank
4The cucumber homologous protein shows 98% identity (36 identical amino acids of a total of 37)
5C. Sativus is 4th best hit with 96% Id, 97% conservation and 2% gaps
6C.sativus is 98th best hit with 82% Id, 92% conservation and 1% gaps
7C. Sativus is 112th best hit with 90% Id, 92% conservation and 3% gaps. There are two amino acid gaps
(lengths 288 and 49 a. a.) in the cucumber sequence as compared with melon and most other predicted
ycf2 protein products
8C. Sativus is 10th best hit with 98.7% Id and conservation
9This ORF is not annotated in DQ865976.1but the published sequence contains it
10C. Sativus is 70th best hit with 79% Id, 83% conservation and 11% gaps
11This ORF is not annotated in DQ865976.1 but the published sequence contains it
12C. Sativus is 7th best hit with 99% Id, 99% conservation and 1% gaps
13C. Sativus is 82th best hit with 68% Id, 76% and 8% gaps
