# Supplementary material for: Determination of the melon chloroplast and mitochondrial genome sequences reveals that the largest reported mitochondrial genome in plants contains a significant amount of DNA having a nuclear origin
Source: BMC Genomics. 2011 Aug 20;12:424. doi: 10.1186/1471-2164-12-424 (PMC3175227; doi:10.1186/1471-2164-12-424)
Supplement: Additional file 2 — Table S2. Protein homologies between C. melo and other plant mitochondrial genomes. [file 1471-2164-12-424-S2.XLS]

## Sheet: Hoja1
Table S2. Protein homologies between C. melo and other plant mitochondrial genomes.
melon gene	Best hit	Identity (%)	Conservation (%)	Gaps (%)
atp1	C. pepo	94	96	0
nad6	C. lanatus	97	99	0
rps4	C. lanatus	87	90	0
nad9	L. angustifolius	98	98	0
rps1	C. pepo	88	90	2
nad2	C. papaya	96	97	0
nad5	N. tabacum	95	96	0
nad1	Petunia x hibrida	97	99	0
matR	C. lanatus	90	92	3
rps3	C. pepo	78	81	9
rpl16	R. communis	98	99	0
sdh4	C. lanatus	91	94	0
cox3	V. faba	97	98	0
atp8	C. lanatus	94	95	0
sdh3	N. tabacum	89	94	0
ccmC	C. papaya	95	96	0
cox2	P. sativum	95	96	0
ccmB	N. tabacum	94	96	0
rps10	V. vinifera	90	92	0
cox1	C. papaya	99	99	0
rps7	C. lanatus	95	97	0
mttB	N. tabacum	90	93	0
rpl2	C. lanatus	92	94	0
rps13	C. lanatus	96	98	0
ORF2	S. lycopersicum	84	89	1
cob	C. sativus	99	99	0
ccmFc	C. pepo	90	92	1
ORF1	C. sativus	96	97	0
ccmFn	C. papaya	89	93	0
atp4	V. vinifera	92	94	0
nad4	B. rapa	94	95	0
nad7	C. papaya	98	98	0
nad3	H. annuus	95	97	0
rps12	C. papaya	96	99	0
atp9	T. aestivum	92	94	0
atp6	C. papaya	95	98	0
ORF4	C. sativus	98	99	0
nad4L	V. vinifera	97	98	0
rpl5	C. sativus	86	91	2
ORF3	N. tabacum	81	88	1
