# Supplementary material for: Determination of the melon chloroplast and mitochondrial genome sequences reveals that the largest reported mitochondrial genome in plants contains a significant amount of DNA having a nuclear origin
Source: BMC Genomics. 2011 Aug 20;12:424. doi: 10.1186/1471-2164-12-424 (PMC3175227; doi:10.1186/1471-2164-12-424)
Supplement: Additional file 4 — Table S3. Metrics of the Cucumis melo mitondrial genome assembly. [file 1471-2164-12-424-S4.XLS]

## Sheet: newbler assembly
	Table S3. Metrics of the Cucumis melo mitochondrial genome assembly.
											PE insert sizes
		Input reads	Input bases	Reads after chloroplast filtera	Bases after chloroplast filter	Aligned reads in Newbler	Aligned bases in Newbler	% of aligned bases compared to input	% of aligned bases compared to input after filtering		Average distance	Standard deviation
	Shotgun	104462	42,157,924	103420	41,684,837	101556	39,932,818	94.722	95.797
	BES	1822	934789	1490	762441	1367	688207	73.6216	90.2636		17960.6	5544.3
	3kb PEs	10724	4,918,755	21405	4,457,329	21159	4,422,135	89.9035	99.2104		2782.8	721.8
	8kb PEs	14723	6,624,778	29242	5,969,691	28727	5,899,406	89.0506	98.8226		8266.1	2066.5
	20kb PEs	2683	1,201,828	5311	1,078,016	5123	1,052,059	87.5382	97.5922		24538.7	6134.7
	aFor 454 PEs (but not for BES) the number is higher than input because true PEs are split in "left" and "right" reads and summed in this calculation

## Sheet: PEs insert sizes
	average distance	standard dev
BES	17960.6	5544.3
3kb PEs	2782.8	721.8
8kb PEs	8266.1	2066.5
20kb PEs	24538.7	6134.7
